# Supplementary material for: A large-scale dataset of in vivo pharmacology assay results
Source: Sci Data. 2018 Oct 23;5:180230. doi: 10.1038/sdata.2018.230 (PMC6206617; doi:10.1038/sdata.2018.230)
Supplement: Supplementary file 1 [file sdata2018230-isa1.zip]

Archive with 3 entries (3 files):
- i_Investigation.txt
- s_Hunter_study.txt
- a_Hunter_assay.txt
