# Supplementary material for: A large-scale dataset of in vivo pharmacology assay results
Source: Sci Data. 2018 Oct 23;5:180230. doi: 10.1038/sdata.2018.230 (PMC6206617; doi:10.1038/sdata.2018.230)
Supplement: Supplementary file 1 [file sdata2018230-isa1.zip › i_Investigation.txt]

# Investigation File generated for Scientific Data with Investigation File Authoring Tool version 0.1.0 on 12/09/2018 - This metadata file is CC0
ONTOLOGY SOURCE REFERENCE
Term Source Name	NCBITaxon	ERO	BAO	OBI
Term Source File	http://data.bioontology.org/ontologies/NCBITAXON	http://data.bioontology.org/ontologies/ERO	http://data.bioontology.org/ontologies/BAO	http://data.bioontology.org/ontologies/OBI
Term Source Version	2016AB	2013-08-02	2.0	2014-08-18
Term Source Description	National Center for Biotechnology Information (NCBI) Organismal Classification	Eagle-I Research Resource Ontology	BioAssay Ontology	Ontology for Biomedical Investigations
INVESTIGATION
Investigation Identifier
Investigation Title
Investigation Description
Investigation Submission Date
Investigation Public Release Date
INVESTIGATION PUBLICATIONS
Investigation PubMed ID
Investigation Publication DOI
Investigation Publication Author List
Investigation Publication Title
Investigation Publication Status
Investigation Publication Status Term Accession Number
Investigation Publication Status Term Source REF
INVESTIGATION CONTACTS
Investigation Person Last Name
Investigation Person Mid Initials
Investigation Person First Name
Investigation Person Address
Investigation Person Phone
Investigation Person Fax
Investigation Person Email
Investigation Person Affiliation
Investigation Person Roles
Investigation Person Roles Term Accession Number
Investigation Person Roles Term Source REF
STUDY
Study Identifier	10.1038/sdata.2018.230
Study Title	A large-scale dataset of in vivo pharmacology assay results
Study Submission Date	28/06/2018
Study Public Release Date	23/10/2018
Study Description	http://www.nature.com/articles/sdata2018230#abstract
Study File Name	s_Hunter_study.txt
Comment[Subject Keywords]	//;//;//;///;//
Comment[Manuscript Licence]	CC BY-4.0
Comment[Experimental Metadata Licence]	CC0
Comment[Supplementary Information File Name]	
Comment[Supplementary Information File Type]	x-zip-compressed
Comment[Supplementary Information File URL]	http://www.nature.com/articles/sdata2018230#supplementary-information
Comment[Data Repository]	ChEMBL
Comment[Data Record Accession]	doi:10.6019/CHEMBL.assayclassification
Comment[Data Record URI]	http://dx.doi.org/10.6019/CHEMBL.assayclassification
STUDY DESIGN DESCRIPTORS
Study Design Type	data annotation objective	data refinement and optimization objective
Study Design Type Term Accession Number	http://www.ebi.ac.uk/efo/swo/SWO_0000467	ERO:0100011
Study Design Type Term Source REF	ERO	ERO
STUDY PUBLICATIONS
Study PubMed ID
Study Publication DOI
Study Publication Author List
Study Publication Title
Study Publication Status
Study Publication Status Term Accession Number
Study Publication Status Term Source REF
STUDY FACTORS
Study Factor Name
Study Factor Type
Study Factor Type Term Accession Number
Study Factor Type Term Source REF
STUDY ASSAYS
Study Assay Measurement Type	in vivo assay method
Study Assay Measurement Type Term Accession Number	BAO:0040021
Study Assay Measurement Type Term Source REF	BAO
Study Assay Technology Type	digital curation
Study Assay Technology Type Term Accession Number	OBI:0302914
Study Assay Technology Type Term Source REF	OBI
Study Assay Technology Platform	""
Study Assay File Name	a_Hunter_assay.txt
STUDY PROTOCOLS
Study Protocol Name	In vivo assay identification	In vivo assay annotation	Disease and phenotype mapping (with MeSH)
Study Protocol Type	data acquisition	digital curation	digital curation
Study Protocol Type Term Accession Number	ERO:0000387	OBI:0302914	OBI:0302914
Study Protocol Type Term Source REF	ERO	OBI	OBI
Study Protocol Description			
Study Protocol URI	""	""	""
Study Protocol Version			
Study Protocol Parameters Name	""	""	""
Study Protocol Parameters Name Term Accession Number	""	""	""
Study Protocol Parameters Name Term Source REF	""	""	""
Study Protocol Components Name	""	""	""
Study Protocol Components Type	""	""	""
Study Protocol Components Type Term Accession Number	""	""	""
Study Protocol Components Type Term Source REF	""	""	""
STUDY CONTACTS
Study Person Last Name	Hunter	L. Atkinson	Bento	Bosc	Gaulton	Hersey	Leach
Study Person First Name	Fiona M. I.	Francis	A. Patrícia	Nicolas	Anna	Anne	Andrew R.
Study Person Mid Initials							
Study Person Email	fmih@ebi.ac.uk	""	""	""	""	""	arl@ebi.ac.uk
Study Person Phone							
Study Person Fax							
Study Person Address							
Study Person Affiliation	European Bioinformatics Institute (EMBL-EBI), Wellcome Genome Campus, Hinxton, Cambridge CB10 1SD, United Kingdom	European Bioinformatics Institute (EMBL-EBI), Wellcome Genome Campus, Hinxton, Cambridge CB10 1SD, United Kingdom	European Bioinformatics Institute (EMBL-EBI), Wellcome Genome Campus, Hinxton, Cambridge CB10 1SD, United Kingdom	European Bioinformatics Institute (EMBL-EBI), Wellcome Genome Campus, Hinxton, Cambridge CB10 1SD, United Kingdom	European Bioinformatics Institute (EMBL-EBI), Wellcome Genome Campus, Hinxton, Cambridge CB10 1SD, United Kingdom	European Bioinformatics Institute (EMBL-EBI), Wellcome Genome Campus, Hinxton, Cambridge CB10 1SD, United Kingdom	European Bioinformatics Institute (EMBL-EBI), Wellcome Genome Campus, Hinxton, Cambridge CB10 1SD, United Kingdom
Study Person Roles							
Study Person Roles Term Accession Number							
Study Person Roles Term Source REF							
Comment[Study Person ORCID]	0000-0001-7160-1880				0000-0003-2634-7400		
Comment[Funder]							
Comment[FundRef ID]							
Comment[Funder Term Source REF]							
Comment[Grant Identifier]							
