# Supplementary material for: A large-scale dataset of in vivo pharmacology assay results
Source: Sci Data. 2018 Oct 23;5:180230. doi: 10.1038/sdata.2018.230 (PMC6206617; doi:10.1038/sdata.2018.230)
Supplement: Supplementary file 1 [file sdata2018230-isa1.zip › s_Hunter_study.txt]

Source Name	Characteristics[organism]	Term Source REF	Term Accession Number	Protocol REF	Sample Name
ChEMBL version 24	Mammalia	NCBITaxon	NCBITaxon:40674	In vivo assay identification	ChEMBL in vivo assays
