# Supplementary material for: A large-scale dataset of in vivo pharmacology assay results
Source: Sci Data. 2018 Oct 23;5:180230. doi: 10.1038/sdata.2018.230 (PMC6206617; doi:10.1038/sdata.2018.230)
Supplement: Supplementary file 1 [file sdata2018230-isa1.zip › a_Hunter_assay.txt]

Sample Name	Protocol REF	Protocol REF	Assay Name	Raw Data File	Comment[Data Repository]	Comment[Data Record Accession]	Comment[Data Record URI]
ChEMBL in vivo assays	In vivo assay annotation	Disease and phenotype mapping (with MeSH)	Annotated_invivo_assays_chembl24	Annotated_invivo_assays_chembl24.csv	ChEMBL	doi:10.6019/CHEMBL.assayclassification	http://dx.doi.org/10.6019/CHEMBL.assayclassification
